# Supplementary material for: N6-methyladenosine modification of the subgroup J avian leukosis viral RNAs attenuates host innate immunity via MDA5 signaling
Source: PLoS Pathog. 2025 Apr 8;21(4):e1013064. doi: 10.1371/journal.ppat.1013064 (PMC12043233; doi:10.1371/journal.ppat.1013064)
Supplement: S1 Data — (XLSX) [file ppat.1013064.s003.xlsx]

## Sheet: Sheet1
Fig 1
A					Mean	SD		C								HLJ09SH05		polyI:C		E								HLJ09SH05		polyI:C		G								HLJ09SH05		polyI:C		I
	3h	40517.5	73471.5	57994.1	57327.7	16487.1				HLJ09SH05			polyI:C			Mean	SD	Mean	SD			HLJ09SH05			polyI:C			Mean	SD	Mean	SD			HLJ09SH05			polyI:C			Mean	SD	Mean	SD			HLJ09SH05			polyI:C
	6h	9691.9	48797.6	28244.7	28911.4	19561.4			3h	0.7	1.28	0.93	165.24	123.28	137.6	0.97	0.292062	142.04	21.3295		3h	0.49	0.56	0.54	0.745	0.845	0.81	0.53	0.0360555	0.8	0.0507445		3h	2.71	1.14	1.27	18.14	17.49	18.415	1.70667	0.87134	18.015	0.475		3h	1.19	1.25	1.21	1.45
	12h	25743.7	34390.2	30597	30243.6	4334.03			6h	0.93	0.81	0.86	4776.49	8329.22	6472.55	0.866667	0.0602771	6526.09	1776.97		6h	1.01	1.09	0.99	2.69	2.06	2.539	1.03	0.052915	2.42967	0.328923		6h	0.8	1.65	0.89	30.18	19.75	26.465	1.11333	0.46694	25.465	5.28642		6h	0.82	1.23	1.175	19.49
	24h	107414	191332	149374	149373	41958.6			12h	1.34	0.35	0.78	147270	51927.6	119009	0.823333	0.496421	106069	48970.7		12h	0.25	0.41	0.33	30.97	36.21	34.89	0.33	0.08	34.0233	2.72539		12h	1.08	2.61	1.02	225.55	184	219.775	1.57	0.901166	209.775	22.5078		12h	1.01	1.52	1.15	33.81
	48h	227587	326530	275059	276392	49484.8			24h	0.85	1.2	1.07	628.76	1881.42	1175.9	1.04	0.176918	1228.69	627.997		24h	0.156	0.27	0.23	3.49	11.81	6.6	0.218667	0.0578389	7.3	4.20394		24h	2.15	1.23	2.94	31.56	29.18	31.87	2.10667	0.855823	30.87	1.47177		24h	0.78	1.35	1.045	7.06
	72h	872740	826054	839597	846130	24019			48h	1.2	0.9	1.05	272.26	327.31	279.85	1.05	0.15	293.14	29.8344		48h	0.46	0.23	0.36	8.96	10.09	9.725	0.35	0.115326	9.59167	0.576679		48h	1.19	1.76	1.2	16.11	17.69	17.65	1.38333	0.326241	17.15	0.900888		48h	0.86	0.4	0.675	3.64
									72h	0.86	1.03	0.97	14.71	29.52	21.65	0.953333	0.0862168	21.96	7.40987		72h	0.51	0.4	0.47	2.11	3.85	2.675	0.46	0.0556776	2.87833	0.887642		72h	1.43	1.92	1.09	1.05	2.51	2.55	1.48	0.417253	2.03667	0.854712		72h	1.5	1	1.4	1.53
B					Mean	SD		D								HLJ09SH05		polyI:C		F								HLJ09SH05		polyI:C		H								HLJ09SH05		polyI:C		J
	3h	3960.07	3500.25	1980.95	3147.09	1035.75				HLJ09SH05			polyI:C			Mean	SD	Mean	SD			HLJ09SH05			polyI:C			Mean	SD	Mean	SD			HLJ09SH05			polyI:C			Mean	SD	Mean	SD			HLJ09SH05			polyI:C
	6h	1625.95	1881.87	1589.32	1699.05	159.385			3h	0.92	1.22	1.4	1821.63	1411.18	1300.74	1.18	0.242487	1511.18	274.466		3h	1.21	1.95	1	31.44	70.83	39.885	1.38667	0.499032	47.385	20.7384		3h	0.1	0.64	0.35	1.21	1.59	1.55	0.363333	0.270247	1.45	0.208806		3h	1.03	1.03	0.94	9.3
	12h	650.63	590.67	695.11	645.47	52.4109			6h	1.27	0.96	0.71	20040.7	29829.9	34619.1	0.98	0.280535	28163.2	7430.77		6h	1.16	1.27	1.35	167.77	333.92	164.52	1.26	0.0953939	222.07	96.8786		6h	0.27	0.17	0.215	3.55	8.44	5.8	0.218333	0.0500833	5.93	2.44759		6h	1.06	1.19	1.26	29.8
	24h	1571.26	808.8	1220.25	1200.1	381.629			12h	1.13	0.74	0.6	45552.2	45885.6	45418.7	0.823333	0.274651	45618.8	240.458		12h	0.92	1.19	0.99	598.68	441.96	659.47	1.03333	0.140119	566.703	112.225		12h	1.97	1.29	1.78	32.4	34.41	33.715	1.68	0.350856	33.5083	1.02081		12h	0.9	0.97	1.04	67.34
	48h	3994.28	5326.79	4290.53	4537.2	699.664			24h	1.74	0.88	0.9	2120.83	2264.25	2307.67	1.17333	0.49085	2230.92	97.7785		24h	2.03	1.32	1.34	187.95	181.63	227.85	1.56333	0.404269	199.143	25.0607		24h	0.47	0.66	0.55	9.47	7.315	8.7	0.56	0.0953939	8.495	1.09203		24h	0.7	0.88	0.81	28.48
	72h	10652.2	10517.7	10186.7	10452.2	239.576			48h	1.64	1.51	1.02	1766.08	1428.63	1391.19	1.39	0.326956	1528.63	206.484		48h	0.98	1.57	1.15	86.46	68.54	97.04	1.23333	0.303699	84.0133	14.4067		48h	0.225	0.385	0.31	2.39	1.24	1.765	0.306667	0.0800521	1.79833	0.575724		48h	0.87	1.47	0.77	3.65
									72h	0.87	0.83	0.76	472.72	597.105	683.49	0.82	0.0556776	584.438	105.954		72h	1.92	1.86	1.19	15.68	13.7	27.29	1.65667	0.405257	18.89	7.34167		72h	0.79	1.2	1.145	0.215	0.55	0.45	1.045	0.222542	0.405	0.171974		72h	0.81	0.79	0.8	1.89
Fig 2
D						Mean	SD		E					Mean	SD
	Supernatant	Contol	0.416	0.447	0.443	0.435333	0.0168622			Contol	1	1	1
		DAA	0.429	0.409	0.421	0.419667	0.0100664			DAA	0.303371	0.237687	0.260291	0.267116	0.0333695
	Cell	Contol	0.25	0.234	0.264	0.249333	0.0150111
		DAA	0.226	0.258	0.274	0.252667	0.0244404
Fig 3
																SH5-FTO-OE												SH5-FTO-OE												RNA-SH5-FTO-OE
C					Mean	SD		D		SH5-FTO-OE			HLJ09SH05			Mean	SD			E		SH5-FTO-OE			HLJ09SH05			Mean	SD			F		RNA-SH5-FTO-OE			RNA-HLJ09SH05			Mean	SD			G		RNA-SH5-FTO-OE			RNA-HLJ09SH05
	RNA-HLJ09SH05	1	1	1					3h	1.11404	1.0963	1.04167	1	1	1	1.084	0.0377154				3h	1.57294	1.54068	1.57681	1	1	1	1.56347	0.0198371				3h	2.01935	1.7528	1.96607	1	1	1	1.91274	0.14105				3h	1.61261	1.28337	1.56988	1
	RNA-SH5-FTO-OE	0.066582	0.052772	0.060077	0.0598103	0.00690886			6h	2.48217	1.93756	2.42486	1	1	1	2.28153	0.299264				6h	1.6658	1.58083	1.66232	1	1	1	1.63632	0.0480821				6h	2.35399	1.83217	2.28808	1	1	1	2.15808	0.284164				6h	2.39578	2.62954	2.60966	1
									12h	2.95449	2.75691	2.8807	1	1	1	2.86403	0.0998428				12h	2.10405	2.15515	2.2196	1	1	1	2.1596	0.0579016				12h	2.85445	2.52836	2.7904	1	1	1	2.7244	0.172773				12h	2.97977	2.65586	2.88678	1
Fig 4
					Mean	SD										SH5-FTO-OE												RNA-SH5-FTO-OE												SH5-FTO-OE
A	siMDA5-1	0.21	0.2	0.23	0.213333	0.0152753		B		SH5-FTO-OE			HLJ09SH05			Mean	SD			C		RNA-SH5-FTO-OE			RNA-HLJ09SH05			Mean	SD			D		SH5-FTO-OE			HLJ09SH05			Mean	SD			E		RNA-SH5-FTO-OE			RNA-HLJ09SH05
	siMDA5-2	0.3	0.2	0.17	0.223333	0.0680686			siMDA5	0.959848	0.938213	0.95203	1	1	1	0.95003	0.0109555				siMDA5	1.29352	1.04865	1.05534	1	1	1	1.1325	0.139486				siMDA5	1.34205	1.03011	1.11996	1	1	1	1.16404	0.160572				siMDA5	0.907985	1.0057	0.986841	1
	siMDA5-3	0.29	0.25	0.22	0.253333	0.0351188			siSC	1.43147	1.34023	1.41985	1	1	1	1.39719	0.0496651				siSC	2.14938	1.95066	1.56902	1	1	1	1.88969	0.294946				siSC	1.61646	1.55254	1.5995	1	1	1	1.5895	0.033113				siSC	1.55354	1.46058	1.53971	1
	siSC	1	1	1
Fig 6
					Mean	SD																																		rSH5-D-m6A
C	rSH5	1	1	1				D	TCID50/mL							rSH5		rSH5-D-m6A		E	TCID50/mL							rSH5		rSH5-D-m6A		F		rSH5-D-m6A			rSH5			Mean	SD			G		rSH5-D-m6A			rSH5
	rSH5-D-m6A	0.176471	0.28	0.16129	0.20592	0.0646023				rSH5			rSH5-D-m6A			Mean	SD	Mean	SD			rSH5			rSH5-D-m6A			Mean	SD	Mean	SD		12h	2.89544	2.8058	2.15017	1	1	1	2.61714	0.40688				12h	0.906282	1.23459	0.945936	1
									1d	1.5	1.5	1.5	1.5	1.5	1.5	1.5	0	1.5	0		1d	1.5	1.5	1.5	1.5	1.5	1.5	1.5	0	1.5	0		24h	2.15495	2.88642	2.02349	1	1	1	2.35495	0.46493				24h	0.74074	1.10038	0.905038	1
									2d	2.2	2.2	2.2	1.75	1.75	1.8	2.2	0	1.76667	0.0288675		2d	2.2	2.2	2.5	2.57	2.2	2.2	2.3	0.173205	2.32333	0.21362
									3d	2.57	2.5	2.67	2.2	2.2	2.5	2.58	0.08544	2.3	0.173205		3d	3.2	3.33	3.43	3.43	3.3	3.5	3.32	0.115326	3.41	0.101489
									4d	3	3.3	3.33	2.57	2.57	2.57	3.21	0.182483	2.57	0		4d	3.8	3.8	3.57	3.67	3.8	3.8	3.72333	0.132791	3.75667	0.0750555
									5d	3.67	3.67	3.57	3	3.2	3.3	3.63667	0.057735	3.16667	0.152753		5d	4	4.33	4.33	4.43	4.43	4	4.22	0.190526	4.28667	0.248261
									6d	4.2	4.2	4.33	3.5	3.5	3.57	4.24333	0.0750555	3.52333	0.0404145		6d	4.5	4.67	4.33	4.5	4.5	4.5	4.5	0.17	4.5	0
									7d	4.5	4.33	4	3.5	3.57	3.5	4.27667	0.254231	3.52333	0.0404145		7d	4.57	4.57	4.5	4.5	4.57	4.5	4.54667	0.0404145	4.52333	0.0404145
S1 Fig					Mean	SD										SH5-FTO-OE												RNA-SH5-FTO-OE
A	siTLR7-1	0.21	0.25	0.245	0.235	0.0217945		B		SH5-FTO-OE			HLJ09SH05			Mean	SD			C		RNA-SH5-FTO-OE			RNA-HLJ09SH05			Mean	SD
	siTLR7-2	0.55	0.44	0.435	0.475	0.065			siTLR7	2.53441	2.82214	2.57328	1	1	1	2.64328	0.156117				siTLR7	1.89348	1.22269	1.58075	1	1	1	1.56564	0.335654
	siTLR7-3	1.22	1.26	0.98	1.15333	0.151438			siSC	1.61646	1.75042	1.63844	1	1	1	1.66844	0.0718419				siSC	2.14938	1.95066	1.56902	1	1	1	1.88969	0.294946
	Control	1	1	1
[truncated: 40 more columns]
